# Supplementary material for: Validation of the Italian Version of the Web Screening Questionnaire for Common Mental Disorders
Source: J Clin Med. 2024 Feb 19;13(4):1170. doi: 10.3390/jcm13041170 (PMC10889998; doi:10.3390/jcm13041170)
Supplement: Supplementary file 1 [file jcm-13-01170-s001.zip]

Archive with 1 entries (1 files):
- jcm-2825097-supplementary.pdf
